# Supplementary material for: Mechanism and Experimental Verification of Luteolin for the Treatment of Osteoporosis Based on Network Pharmacology
Source: Front Endocrinol (Lausanne). 2022 Mar 8;13:866641. doi: 10.3389/fendo.2022.866641 (PMC8959132; doi:10.3389/fendo.2022.866641)
Supplement: Supplementary file 1 [file Table_1.xlsx]

## Sheet: Sheet0
Supplement Table 1. The summary of putative targets of Luteolin
Uniprot ID	Gene name	Gene symbol	Database
P23219	Prostaglandin G/H synthase 1	PTGS1	Uniprot
P10275	Androgen receptor	AR	Uniprot
P35354	Prostaglandin G/H synthase 2	PTGS2	Uniprot
P07900	Heat shock protein HSP 90-alpha	HSP90AA1	Uniprot
P07477	Trypsin-1	PRSS1	Uniprot
Q15596	Nuclear receptor coactivator 2	NCOA2	Uniprot
P17612	cAMP-dependent protein kinase catalytic subunit alpha	PRKACA	Uniprot
P27487	Dipeptidyl peptidase 4	DPP4	Uniprot
P48736	Phosphatidylinositol-4,5-bisphosphate 3-kinase catalytic subunit gamma isoform	PIK3CG	Uniprot
Q04206	Transcription factor p65	RELA	Uniprot
P00533	Epidermal growth factor receptor	EGFR	Uniprot
P31749	RAC-alpha serine/threonine-protein kinase	AKT1	Uniprot
P30281	G1/S-specific cyclin-D1	CCND3	Uniprot
Q07817	Bcl-2-like protein 1	BCL2L1	Uniprot
P38936	Cyclin-dependent kinase inhibitor 1	CDKN1A	Uniprot
P55211	Caspase-9	CASP9	Uniprot
P42574	Caspase-3	CASP3	Uniprot
P55210	Caspase-7	CASP7	Uniprot
P08253	72 kDa type IV collagenase	MMP2	Uniprot
P14780	Matrix metalloproteinase-9	MMP9	Uniprot
P28482	Mitogen-activated protein kinase 1	MAPK1	Uniprot
P22301	Interleukin-10	IL10	Uniprot
P06400	Retinoblastoma-associated protein	RB1	Uniprot
P11802	Cyclin-dependent kinase 4	CDK4	Uniprot
P01375	Tumor necrosis factor	TNF	Uniprot
P05412	Transcription factor AP-1	JUN	Uniprot
P05231	Interleukin-6	IL6	Uniprot
P04637	Cellular tumor antigen p53	TP53	Uniprot
P25963	NF-kappa-B inhibitor alpha	NFKBIA	Uniprot
P47989	Xanthine dehydrogenase/oxidase	XDH	Uniprot
P11387	DNA topoisomerase 1	TOP1	Uniprot
Q00987	E3 ubiquitin-protein ligase Mdm2	MDM2	Uniprot
E9PG40	Amyloid-beta A4 protein	APP	Uniprot
P03956	Interstitial collagenase	MMP1	Uniprot
P12004	Proliferating cell nuclear antigen	PCNA	Uniprot
P04626	Receptor tyrosine-protein kinase erbB-2	ERBB2	Uniprot
P37231	Peroxisome proliferator-activated receptor gamma	PPARG	Uniprot
P09601	Heme oxygenase 1	HMOX1	Uniprot
P05362	Intercellular adhesion molecule 1	ICAM1	Uniprot
Q07820	Induced myeloid leukemia cell differentiation protein Mcl-1	MCL1	Uniprot
O15392	Baculoviral IAP repeat-containing protein 5	BIRC5	Uniprot
P60568	Interleukin-2 (IL-2)	IL2	Uniprot
P14635	G2/mitotic-specific cyclin-B1	CCNB1	Uniprot
P14679	Tyrosinase	TYR	Uniprot
P01579	Interferon gamma	IFNG	Uniprot
P05112	Interleukin-4	IL4	Uniprot
P11388	DNA topoisomerase 2-alpha	TOP2A	Uniprot
P14672	Solute carrier family 2, facilitated glucose transporter member 4	SLC2A4	Uniprot
P06213	Insulin receptor	INSR	Uniprot
P29965	CD40 ligand	CD40LG	Uniprot
O14684	Prostaglandin E synthase	PTGES	Uniprot
Q9BZD4	Kinetochore protein Nuf2	NUF2	Uniprot
Q08462	Adenylate cyclase type 2	ADCY2	Uniprot
P08581	Hepatocyte growth factor receptor	MET	Uniprot
NA	Baculoviral IAP repeat-containing protein 4	NA	Uniprot
